# Supplementary material for: Percutaneous retrieval via transseptal access of an Amplatzer Amulet left atrial appendage closure device embolized in the left ventricle
Source: Eur Heart J Case Rep. 2024 Dec 9;8(12):ytae656. doi: 10.1093/ehjcr/ytae656 (PMC11660951; doi:10.1093/ehjcr/ytae656)
Supplement: ytae656_Supplementary_Data [file ytae656_supplementary_data.zip]

Archive with 4 entries (4 files):
- supplementary video 1.mp4
- supplementary video 2.mp4
- supplementary video 3.mp4
- supplementary video 4.mp4
